# Supplementary material for: The effects of vildagliptin compared with metformin on vascular endothelial function and metabolic parameters: a randomized, controlled trial (Sapporo Athero-Incretin Study 3)
Source: Cardiovasc Diabetol. 2017 Oct 10;16:125. doi: 10.1186/s12933-017-0607-6 (PMC5634845; doi:10.1186/s12933-017-0607-6)
Supplement: Supplementary file 2 — Additional file 2. All raw data in this study at week 0. [file 12933_2017_607_MOESM2_ESM.xlsx]

## Sheet: Raw data at week 0
Medication (vilda; 0, high-Met; 1)	Gender (male; 1, female; 0)	Age (years)	Current smoker (yes; 1, no; 0)	Hyper tension (yes; 1, no; 0)	Dislipidemia (yes; 1, no; 0)	Angiotensin-converting enzyme inhibitors/ angiotensin II receptor blockers (yes; 1, no; 0)	Statin (yes; 1, no; 0)	Diabetic nephropathy (yes; 1, no; 0)	Metformin (mg)	Sulfonylureas (yes; 1, no; 0)	Glinides (yes; 1, no; 0)	%FMD (%)	SBP (mmHg)	DBP (mmHg)	cSBP (mmHg)	Augmentation index	RHI	BMI (kg/m2)	FPG (mmol/l)	HbA1c (%)	IRI (μU/ml)	pro-insulin (pmol/l)	proinsulin/IRI ratio	HOMA-IR	Glucagon (pg/ml)	LDL (mg/dl)	HDL (mg/dl)	Triglyceride (mg/dl)	ApoA1 (mg/l)	ApoB (mg/l)	ApoB/ApoA1 ratio	Adiponectin (μg/ml)	NT-proBNP (pg/ml)	TNF-α (pg/ml)	hsCRP (ng/ml)	u-Alb (mg/g.Cre)	d-ROMs	BAP
0	1	64	0	1	1	1	1	0	500	1	0	4.8	156	82	140	28	1.74	25.8	9.5	7.7	4.98	19.8	0.652858	2.10267	136	62	46	100	130	62	0.476923	6.2	48	1.4	16800	14.6	474	2245.1
0	1	60	0	1	1	1	0	0	500	1	0	2.7	152	94	153	38	1.98	30.7	8.38889	8	4.86	62.8	2.12181	1.812	169	84.6	32	262	119	90	0.756303	3.3	147	2	2070	10.8	298	1953.5
0	1	61	0	0	1	0	0	0	500	0	0	8.3	120	80	169	32	1.74	41.2	6.83333	7.3	6.82	27.2	0.654888	2.07126	173	94	41	115	116	81	0.698276	5.2	122	1.2	1210	27.4	308	2144
0	0	59	0	0	1	0	0	0	500	0	0	7.4	124	90	149	59	3.03	26.5	7.83333	8.1	8.97	31.8	0.582127	3.12289	227	146	49	175	141	118	0.836879	6.7	31	0.9	2920	8.3	381	2221.1
0	1	69	0	1	0	1	0	1	500	0	0	4.5	130	60	164	53	2.56	22.6	6.77778	6.7	4.12	13.5	0.538046	1.24109	245	109.4	44	243	129	104	0.806202	7.3	34	0.9	156	56.9	292	2023.1
0	0	51	0	0	1	0	0	1	500	0	0	6.8	132	88	118	38	2.25	28.9	9.16667	7.7	5.58	12.5	0.36784	2.27333	231	137.6	73	197	208	113	0.543269	5.4	22	1.2	516	114	332	2151.1
0	1	58	1	0	1	0	1	1	750	0	0	3.9	120	70	136	33	1.59	24.2	9.55556	8.2	9.95	52.1	0.8598	4.22568	268	105.6	46	92	132	96	0.727273	2.7	21	1.3	1210	97.5	307	2733.5
0	1	71	0	0	0	0	0	0	500	0	0	4.4	125	70	119	20	1.64	22.5	9	7.1	2.25	9	0.656814	0.9	189	119.8	70	136	172	96	0.55814	5.3	82	1.1	94	9.8	308	2348.2
0	1	47	1	1	1	1	0	0	500	0	0	9.3	132	87	142	10	1.67	32.5	8.72222	7	6.59	45.7	1.13871	2.55464	175	99	44	125	123	88	0.715447	5.7	20	1	1720	7.7	296	2178.8
0	1	65	1	1	1	1	1	0	750	0	0	3.2	124	63	134	28	1.98	23.5	5.77778	7.3	7.75	45.7	0.968272	1.99012	337	90.2	35	94	106	76	0.716981	5.7	27	1	743	13.9	346	2310
0	1	43	1	0	1	0	0	1	500	0	0	5.7	130	78	129	0	1.73	29.7	7.55556	7.1	17.3	80.6	0.765018	5.80938	222	139.4	32	203	113	128	1.13274	3	26	1.1	4780	83.9	409	1968.7
0	1	64	1	1	1	0	0	0	500	0	0	5.2	124	74	130	25	1.53	26.2	7.27778	7.2	12	47.8	0.654078	3.88148	161	93.4	28	193	95	96	1.01053	3.5	32	0.9	141	3.9	243	1987.1
0	0	61	0	0	0	0	0	0	500	0	0	7.2	123	80	138	14	2.56	25.4	5.61111	7.3	9.51	24.1	0.416121	2.37163	265	119	87	75	227	86	0.378855	7.9	18	1.2	1100	8.5	371	2189
0	1	43	1	0	1	0	0	0	500	1	0	5.7	140	85	126	-14	1.47	31.4	7.72222	6.9	11.7	47.7	0.669445	4.01556	313	70.2	32	289	125	96	0.768	2.9	6	1.8	2310	15.6	350	2575.2
0	1	53	0	1	0	1	0	0	500	1	0	4.1	140	80	141	6	1.98	36	7.05556	7.2	13.6	64.8	0.782382	4.26469	238	103	47	95	135	82	0.607407	4.1	20	1.7	1560	3.4	247	2581.9
0	0	72	0	1	1	1	1	0	500	1	0	5.6	138	77	143	22	2.31	22.7	7.44444	6.9	5.35	24.1	0.739684	1.77012	248	94.8	56	46	143	83	0.58042	6.6	110	1.2	204	4.1	355	2972.2
0	1	73	0	0	1	0	1	1	750	1	0	2.9	120	70	170	56	2.03	24.6	7.38889	7.4	5.65	26.9	0.781784	1.85543	137	91.2	54	69	145	81	0.558621	7.1	186	0.9	120	49.8	241	2481
0	0	68	0	0	0	0	0	0	750	0	0	3.4	119	71	171	32	2.21	22.9	5.61111	6.6	4.88	11.1	0.373496	1.21699	206	117	47	60	120	92	0.766667	7.9	96	1	427	2.9	230	2077.9
0	0	51	0	1	0	1	0	0	500	0	0	6.4	155	65	154	46	1.76	27.1	8.27778	7.4	11.8	27.4	0.381286	4.34123	154	78.4	32	213	103	89	0.864078	7	36	1.1	3230	21.8	337	1853.3
0	0	63	0	0	1	0	0	0	500	0	0	12.3	130	80	149	23	1.25	24.5	6.66667	7	4.53	11.4	0.413228	1.34222	127	101.8	40	71	120	83	0.691667	9.6	62	1.4	746	7.9	399	2429.9
0	1	59	0	0	1	0	0	0	500	0	0	7.2	130	80	131	2	1.52	26.3	8.83333	7.5	8.34	67.3	1.32505	3.27422	168	185	65	185	180	148	0.822222	7.4	9	1.5	2270	14.4	299	2346.3
0	1	57	0	0	1	0	0	0	750	0	0	5.7	130	80	118	7	1.66	23.1	11.2778	7.5	6.58	22.5	0.561487	3.29812	123	146.4	53	103	139	116	0.834532	3.8	24	1.1	2100	13.7	382	2705.7
0	0	73	0	1	1	0	1	0	500	0	0	5.7	114	53	110	13	1.62	23.9	6.88889	7.1	2.75	18.1	1.08076	0.841975	123	115.2	46	154	139	108	0.776978	7.4	73	1.7	1030	17.4	392	2567.7
0	1	59	1	1	1	1	1	0	500	0	0	3.5	120	80	156	53	2.41	24.3	6.33333	6.9	1.18	9.1	1.26632	0.332148	147	132.6	40	172	119	124	1.04202	6.4	62	2.1	369	4.9	322	2318.3
0	1	61	1	1	1	1	1	0	750	0	0	4	126	69	139	88	1.85	26.1	8	7.3	6.13	46.2	1.23755	2.17956	207	86.8	43	111	127	75	0.590551	3.5	12	1.1	405	4.9	294	2410.6
0	0	50	0	0	1	0	0	1	500	0	0	8.3	110	82	110	23	2.09	26.3	7.66667	7.4	9.36	64.2	1.12627	3.18933	154	169	46	95	130	121	0.930769	5.2	45	1.5	13400	30	504	2450.5
0	0	60	0	1	1	1	1	0	500	0	0	5.7	141	74	155	38	2.33	30.7	9.05556	7.9	10.8	35.8	0.544305	4.34667	165	107.4	48	133	136	90	0.661765	7.6	30	1	1760	6.3	448	2316.4
0	1	62	1	0	1	0	1	1	500	1	0	4.8	137	89	ND	ND	ND	24.7	7.55556	7.8	2.93	9.9	0.554818	ND	184	98	60	200	158	100	0.632911	11.1	252	1.1	487	34.2	378	2014.5
0	0	68	0	0	0	0	0	0	500	0	0	5.5	121	75	136	23	1.49	19.3	6.22222	6.9	1.14	4.1	0.590557	0.315259	165	113.6	66	67	153	79	0.51634	11.6	47	0.8	214	8.8	309	2573.3
0	0	67	0	1	1	0	1	1	500	0	0	9.7	114	70	138	10	1.7	24.8	6.33333	6.8	5.17	34.6	1.09893	1.45526	179	98.6	65	102	165	89	0.539394	10.2	236	0.8	551	324	277	2530.5
0	0	51	0	0	1	0	0	0	500	0	0	6.5	126	64	146	38	3.52	28.4	6.72222	7.2	5.69	20.8	0.600252	1.69998	158	136.2	71	59	169	97	0.573964	5.6	8	0.8	1260	8.6	358	2494.7
0	0	68	0	1	1	1	1	0	750	0	0	4.4	118	58	124	14	1.69	22	6.55556	7.1	7.78	18.3	0.386237	2.26677	164	93	60	110	162	85	0.524691	7.8	20	2.1	396	11.3	403	2900.3
0	1	72	1	1	0	1	0	0	750	0	0	4.1	146	72	ND	16	1.51	25	11.6111	7.9	3.7	25	1.10948	1.90938	157	55.6	70	67	168	49	0.291667	13.1	294	1.9	1420	25.2	383	2528.8
0	0	66	0	1	1	1	1	1	750	0	0	5.3	146	88	163	30	1.94	25.1	7.44444	7.4	2.76	7.4	0.440256	0.913185	134	105	80	105	197	88	0.446701	10.2	51	1	335	294	483	2462
0	1	56	1	0	1	0	1	0	750	0	0	4.2	108	75	113	16	2.08	25.7	7.55556	7.1	8.54	31.5	0.605669	2.86775	153	110.8	47	131	141	93	0.659574	6.3	10	1.5	2320	3.9	297	2128.5
0	1	64	0	0	1	0	0	0	500	0	0	3.5	126	80	148	28	1.72	28.2	8.72222	7.8	4.6	16.8	0.5997	1.78321	133	151.2	56	159	166	122	0.73494	3.9	31	1	470	24.3	232	2070.8
0	1	49	1	0	1	0	1	0	500	0	0	6.2	130	80	136	13	2.76	24.9	7.38889	7.1	4.43	35	1.29732	1.45479	177	119	53	245	148	113	0.763514	7.8	13	0.9	1300	10.4	308	2465.2
0	0	53	0	0	1	0	0	0	500	0	0	5.8	119	79	120	32	2.71	21.7	6.72222	7	3.95	4.5	0.187067	1.18012	194	161.8	51	101	133	118	0.887218	7.6	33	0.8	719	2.9	525	2625
0	1	46	0	0	1	0	1	0	500	0	0	4.4	116	64	122	-5	1.55	27	7.5	7.2	4.27	20.3	0.78064	1.42333	160	95.6	59	62	155	77	0.496774	5.6	11	1.2	137	3.9	331	2371.1
0	1	65	1	0	1	0	1	0	500	0	0	6.6	114	85	123	6	1.57	23	7.38889	7.2	11	33	0.492611	3.61235	143	72	45	100	133	77	0.578947	2.8	14	0.9	342	4.5	484	3084.9
0	0	65	0	1	0	1	0	0	500	1	0	5.1	128	65	152	38	1.65	21.3	7.55556	6.8	2.14	5.5	0.422019	0.718617	114	100.2	62	49	153	78	0.509804	11.9	46	0.8	179	23	453	2444
0	0	67	0	1	0	0	0	0	500	1	0	1.4	129	74	158	45	1.9	19.5	7.72222	7.3	3.51	16.5	0.771897	1.20467	216	135.2	64	99	171	106	0.619883	5.1	48	0.8	238	29.4	235	2597.9
0	0	31	0	0	1	0	1	0	500	0	0	6.8	132	78	105	-38	3.41	27.8	7.27778	7.1	15	21.3	0.233169	4.85185	153	58.2	54	94	139	57	0.410072	6.1	30	1.2	5540	4.4	454	2362.6
0	0	74	0	0	1	0	1	0	750	0	0	2.1	129	79	146	35	1.18	23.4	8.94444	7.5	4.51	9.8	0.356806	1.79286	132	134.4	53	133	146	117	0.80137	9.9	66	0.7	499	29.8	490	2102.2
0	1	62	0	1	1	0	0	1	750	0	0	4	176	68	ND	ND	ND	21	7.44444	8.1	1.52	13	1.40437	ND	123	138.8	69	41	163	102	0.625767	6.1	118	0.9	6470	1320	438	1920.2
0	0	62	0	0	1	0	0	0	500	0	0	4.9	132	72	129	52	1.16	26.1	9	7.8	1.67	10	0.983255	0.668	132	156	80	60	189	110	0.582011	6	18	1	460	13.6	396	2087
0	1	64	1	0	0	0	0	0	500	0	0	7	120	60	117	24	1.41	21.3	8.88889	8.4	4.45	23.5	0.867143	1.75802	129	108.4	53	48	131	84	0.641221	1.9	13	0.7	261	3.4	293	2505.3
0	0	52	0	0	1	0	0	0	500	0	0	6.6	122	66	151	42	1.61	22.5	10.0556	7.7	2.06	21.1	1.68189	0.920642	136	154.6	69	62	167	111	0.664671	12.4	20	1.1	138	2.1	307	2366.8
1	1	73	0	1	0	1	0	1	750	1	0	10.1	132	68	127	32	1.45	26.8	8.27778	7.3	2.17	25.7	1.94472	0.798346	208	98.2	37	94	103	83	0.805825	6.4	48	1.8	963	59.8	350	2166.9
1	1	61	0	0	1	0	0	0	500	1	0	7.7	126	76	140	11	1.92	25.7	8.61111	6.8	3.94	52.9	2.20466	1.5079	170	105.8	43	181	123	98	0.796748	4.4	39	x	484	4.3	260	1470
1	0	40	0	0	1	0	0	0	750	0	0	8.1	110	70	ND	ND	ND	32.4	8.38889	7.3	7.97	28.7	0.591298	ND	166	133.4	56	103	155	95	0.612903	3.3	23	0.9	6760	6.9	389	2393.6
1	1	65	0	0	1	0	0	0	750	1	0	3.8	128	77	170	68	2.75	23.6	7.27778	7.3	1.51	9.2	1.00045	0.48842	140	85.4	44	188	136	94	0.691176	7.8	41	1.8	301	5.8	296	1990.3
1	1	32	1	1	1	1	1	0	500	0	0	6.3	131	84	115	-8	1.68	33.6	8.55556	8	14.5	45.3	0.512995	5.51358	325	108	48	115	137	88	0.642336	5.8	19	1.4	532	11.3	271	2492
1	1	45	1	0	1	0	1	0	750	1	0	5.6	130	70	127	16	1.89	26.3	8.94444	7.9	6.94	34.2	0.809188	2.75886	274	159.2	50	104	143	114	0.797203	6.7	15	1.4	697	4.3	300	2214.9
1	1	50	0	0	1	0	0	0	750	1	0	4.2	120	70	106	17	1.97	21.6	8.72222	7.6	3.72	40.9	1.80536	1.44207	231	55.2	65	369	180	95	0.527778	3.7	8	1.4	612	19.1	348	1630
1	1	52	0	0	0	0	0	0	750	1	0	5.4	130	72	143	12	1.66	24	12.6667	7.7	3.89	29.3	1.2368	2.18993	218	129	51	155	150	110	0.733333	5.5	65	1.5	1970	20.1	427	2361.1
1	1	54	0	0	1	0	1	0	750	0	0	5.7	124	70	131	6	1.79	23.1	7.88889	7.1	5	18.8	0.617406	1.75309	170	114	65	70	165	90	0.545455	6.6	44	0.8	67	6.9	356	2324
1	0	48	0	1	1	0	0	0	500	0	0	8.1	126	70	148	10	1.7	26.4	8.27778	7.7	7.87	20.1	0.419376	2.89538	167	149.4	41	278	132	145	1.09848	7	21	1.9	2110	6.1	381	1886.1
1	0	60	0	0	0	0	0	0	500	0	0	12.5	89	51	117	8	3.16	24	7.44444	6.6	2.57	8.8	0.562254	0.850321	157	106.6	89	27	197	75	0.380711	2.3	40	0.9	595	22.9	420	2906.8
1	1	58	1	1	0	0	1	1	750	0	0	3.9	135	89	149	48	1.64	27.3	6.55556	7	6.16	20.6	0.549122	1.79477	245	104.6	74	122	190	103	0.542105	4.1	38	1.6	1270	89.7	386	2143.2
1	1	63	0	1	1	1	1	0	750	0	0	7	143	95	149	18	2.33	22.5	7	6.8	6.54	28	0.703012	2.03467	200	96.8	49	116	139	88	0.633094	4.9	38	1.2	175	4.3	277	2541
1	1	62	0	0	0	0	0	0	500	0	0	5.7	122	76	124	24	2.34	22.7	8.27778	7.4	2.41	12.6	0.858492	0.886642	250	111.4	61	88	159	96	0.603774	4.8	9	1.2	69	20.9	232	2572.1
1	0	74	0	1	1	1	1	0	500	0	0	2.7	128	70	133	29	1.86	21.5	7	6.9	4.23	12.3	0.477471	1.316	153	75.6	55	97	153	63	0.411765	9	69	0.9	503	15.1	323	2676.7
1	0	20	0	0	1	0	0	0	500	0	0	8	120	68	ND	ND	ND	35.6	6.33333	6.7	18.3	57.7	0.517735	ND	140	107	40	170	122	98	0.803279	4.6	21	1.1	4670	3.1	495	2937.9
1	1	59	0	1	1	1	1	1	500	0	0	2.8	126	86	118	3	1.82	26.2	8.33333	7.5	6.52	45.9	1.15597	2.41481	150	102.4	57	103	168	92	0.547619	6.5	7	1.4	143	183	308	2350.8
1	1	67	1	0	0	0	0	1	500	1	0	2.6	110	62	125	20	1.98	24.6	8.22222	7.1	2.38	17.1	1.17978	0.869728	134	111	57	105	153	93	0.607843	7	18	1.1	700	33.1	307	1860
1	0	69	0	0	0	0	0	0	750	1	0	6.9	130	82	163	29	1.63	18.1	7.33333	6.9	2.16	15.8	1.20112	0.704	150	105.8	54	101	151	87	0.576159	6.9	115	1.6	179	8.4	265	2662.6
1	0	69	0	0	1	0	1	0	500	1	0	9.7	119	79	132	27	2.91	20.6	7.94444	6.9	2.09	3.1	0.243556	0.737951	209	82.2	105	54	224	70	0.3125	7.1	30	0.6	587	4.4	235	3338
1	1	71	0	0	1	0	1	0	750	1	0	5.8	128	82	131	10	1.53	23.7	9.72222	7.9	6.74	20.5	0.499432	2.91235	196	53.2	45	49	117	47	0.401709	7.1	13	1.2	377	9.6	265	2440.7
1	1	58	0	1	1	1	0	0	500	1	0	6.4	112	58	116	4	1.55	24.7	7.88889	7	12.6	41	0.534313	4.41778	211	103.4	45	153	131	89	0.679389	3.9	5	1.3	842	7.8	273	2446.9
1	0	40	1	1	1	0	0	1	500	0	0	1.3	154	84	147	17	1.69	37	9.27778	7.6	9.13	40.7	0.731992	3.76472	155	92.4	62	193	167	90	0.538922	7	209	1.4	13800	175	393	2497.5
1	1	34	0	0	0	0	0	1	500	0	0	5.3	124	80	ND	ND	ND	24	11.6667	8.5	9.47	41.5	0.719583	ND	185	140.4	63	48	153	101	0.660131	9.7	5	1.2	145	32.5	230	2357.2
1	1	43	0	1	0	1	0	0	500	0	0	13.3	124	96	132	-9	2.25	35.9	8.77778	7.8	8.77	38.3	0.717104	3.42138	265	108.8	57	106	157	92	0.585987	6.8	14	1.3	8370	5.8	488	3103.9
1	1	67	0	0	0	0	0	0	750	1	0	2.6	135	75	139	12	1.83	21.9	8.05556	6.6	6.66	13.2	0.325449	2.38444	190	124.6	62	87	156	90	0.576923	5.7	6	1	151	4.1	352	2609.2
1	1	63	0	0	1	0	1	0	750	0	0	8.1	112	68	115	10	1.32	24.6	8.16667	8.3	4.26	34.8	1.34138	1.54622	177	94	55	100	151	84	0.556291	6.7	28	1	496	13.1	368	2849.8
1	1	64	1	1	0	1	1	0	500	0	0	4.7	130	85	138	4	1.63	26.7	9.11111	8.7	6.15	23.7	0.632785	2.49037	214	84.4	48	103	126	74	0.587302	4.8	12	1.2	544	6.4	316	2408.1
1	1	73	0	0	1	0	1	0	500	0	0	6.1	123	71	106	23	1.35	21.6	6.44444	7.3	7.08	19.3	0.447617	2.02785	193	77	53	95	138	68	0.492754	1.6	15	1	272	28.8	329	3046.1
1	1	44	0	0	0	0	0	0	500	0	0	4.9	134	92	134	-5	1.73	25.9	11	8.4	18.8	46	0.401775	9.19111	314	124	66	205	181	118	0.651934	2.4	5	1.6	629	17.6	235	2489.3
1	0	55	1	1	1	0	0	0	750	0	0	8.5	140	80	166	54	2.92	35.8	7.5	6.8	6.52	25.3	0.63717	2.17333	164	138.4	55	233	160	123	0.76875	5.3	11	0.7	1440	5	295	2416.3
1	0	72	0	1	1	0	0	0	500	0	0	3.7	120	68	149	31	1.72	18.5	6.05556	6.8	1.04	3.1	0.489453	0.279901	111	161.6	66	47	149	108	0.724832	7.2	97	0.9	167	27.4	316	2339.9
1	1	67	0	1	1	1	0	0	750	0	0	6	146	76	170	64	1.57	23.7	7.16667	7	5.76	21.6	0.615764	1.83467	149	134.4	41	98	124	96	0.774194	3.4	80	0.9	488	12.7	273	2084.2
1	1	33	1	0	0	0	0	0	500	0	0	16.7	130	70	139	9	1.48	32.3	6.11111	6.7	13	68.6	0.86649	3.53086	174	111.2	37	139	113	94	0.831858	4.9	6	1.4	2340	4.2	205	2553.2
1	1	60	0	0	1	0	1	0	500	0	0	6	122	66	117	-6	1.89	33.3	7	7.2	3.66	18.2	0.816532	1.13867	167	79.8	41	96	123	74	0.601626	8.5	38	1	715	3.9	310	2579.4
1	1	52	0	1	1	1	1	0	500	0	0	8.5	130	93	139	6	1.66	29	10	7.2	7.2	46.7	1.06504	3.2	139	104.2	39	164	124	103	0.830645	4.9	8	1.6	643	11.9	370	2512.8
1	0	69	0	1	1	0	0	1	750	0	0	5	140	61	168	28	1.92	24.6	8	7.6	7.69	20	0.427058	2.73422	172	150.2	36	149	120	135	1.125	3.4	42	1.6	713	220	375	2824.3
1	0	72	0	1	0	1	0	1	750	1	0	1.8	120	69	ND	ND	ND	27.6	9	6.7	4.06	17.3	0.699685	ND	169	128.6	71	97	171	102	0.596491	11.8	63	1	7280	282	608	2440.4
1	0	65	0	1	1	0	1	1	500	0	0	3.1	128	68	208	41	0.86	26.3	7.72222	6.8	4.1	23.5	0.941167	1.40716	158	180.2	65	74	167	129	0.772455	8.8	26	0.9	596	238	478	2382
1	1	52	1	0	1	0	0	0	500	0	0	3.5	132	79	ND	ND	ND	27.2	10.2222	7.8	3.96	40.7	1.68765	ND	168	117	31	100	97	95	0.979381	4.2	14	1.2	836	11.5	572	2535.1
1	0	60	0	0	1	0	0	0	500	0	0	7.7	136	91	138	23	1.42	32.4	8.11111	7.6	18.4	42.8	0.381952	6.63309	184	73.2	59	219	183	89	0.486339	7	35	0.8	1200	6.8	268	4622.3
1	1	46	1	1	1	1	0	0	750	0	0	6	129	80	116	1	2.04	21.7	6.44444	6.7	2.93	9.9	0.554818	0.83921	121	66.4	35	123	108	73	0.675926	4.7	15	0.8	1260	4.4	450	2643.3
1	0	64	0	0	1	0	0	0	500	0	0	3.4	94	57	129	47	1.98	21.1	6.61111	6.4	1.31	11.1	1.39134	0.384914	129	151	60	55	144	108	0.75	16.9	24	1.3	350	3.4	370	2540.8
1	1	57	1	1	0	1	0	0	500	0	0	4.7	119	74	125	10	2.06	25.9	7.88889	6.7	3.6	8.4	0.383142	1.26222	122	97.4	63	153	166	93	0.560241	4.6	22	0.6	104	11.2	266	1981.8
1	1	55	1	0	1	0	0	0	500	0	0	4.2	138	80	139	11	1.36	25.7	8.66667	7.6	3.84	12.4	0.530241	1.47911	118	167	50	110	145	131	0.903448	6.4	17	1.7	551	7.3	348	2421.5
1	0	60	0	1	1	0	1	1	500	0	0	8.7	152	90	148	19	1.64	30.1	7.38889	6.7	5.9	22.6	0.628983	1.93753	107	92.2	85	84	201	73	0.363184	10.4	32	1.3	857	54.6	319	2728.3
1	0	72	0	0	1	0	1	0	500	0	0	7.3	132	75	147	57	2.36	22.8	8.88889	7.6	3.94	17.8	0.741834	1.55654	107	99.4	78	73	178	85	0.477528	11.7	131	1.1	105	7.7	325	2104.8
1	1	68	1	0	1	0	0	0	500	0	0	4.8	114	71	108	17	1.72	24.9	7	6.6	4.12	14.2	0.565944	1.28178	105	113.2	61	89	148	89	0.601351	11.6	32	1.5	321	3.7	340	1732.7
