# Supplementary material for: The effects of vildagliptin compared with metformin on vascular endothelial function and metabolic parameters: a randomized, controlled trial (Sapporo Athero-Incretin Study 3)
Source: Cardiovasc Diabetol. 2017 Oct 10;16:125. doi: 10.1186/s12933-017-0607-6 (PMC5634845; doi:10.1186/s12933-017-0607-6)
Supplement: Supplementary file 3 — Additional file 3. All raw data in this study at week 12. [file 12933_2017_607_MOESM3_ESM.xlsx]

## Sheet: Raw data at week 12
Medication (vilda; 0, high-Met; 1)	Gender (male; 1, female; 0)	Age (years)	Metformin (mg)	%FMD (%)	SBP (mmHg)	DBP (mmHg)	cSBP (mmHg)	Augmentation index	RHI	BMI (kg/m2)	FPG (mmol/l)	HbA1c (%)	IRI (μU/ml)	pro-insulin (pmol/l)	proinsulin/IRI ratio	HOMA-IR	Glucagon (pg/ml)	LDL (mg/dl)	HDL (mg/dl)	Triglyceride (mg/dl)	RLP (mg/dl)	ApoA1 (mg/l)	ApoB (mg/l)	ApoB/ApoA1 ratio	Adiponectin (μg/ml)	NT-proBNP (pg/ml)	TNF-α (pg/ml)	hsCRP (ng/ml)	u-Alb (mg/g.Cre)	d-ROMs	BAP
0	1	64	500	1.5	124	74	150	24	1.81	24.4	7.77778	6.8	3.57	14.9	0.685332	1.23407	195	96.2	54	124	3.2	152	83	0.546053	7.6	45	1.4	2610	12.1	410	2461.7
0	1	60	500	2.8	142	85	138	38	1.93	30.7	7.27778	6.6	7.79	46.7	0.984379	2.51973	188	92.2	33	159	5.2	122	86	0.704918	4.3	148	1.6	1110	8.7	331	2376.2
0	1	61	500	3.7	130	78	158	55	2.39	42.4	6.55556	7	6.18	25.9	0.688167	1.80059	207	111.6	48	157	5	147	95	0.646259	6.8	176	1.3	2420	71.9	387	2615.9
0	0	59	500	10.4	130	76	143	51	2.21	27.4	6.94444	7	7.31	20.8	0.467228	2.25617	163	123.2	46	154	4.9	131	103	0.78626	7.4	18	1	2510	15.3	396	2067.3
0	1	69	500	5.2	120	80	142	24	1.84	22.1	6	5.9	3.96	6.1	0.25294	1.056	121	99.8	49	86	2.9	127	80	0.629921	7.5	16	0.8	101	48.6	298	2412.1
0	0	51	500	6.8	142	82	117	20	2.36	30.4	7.33333	6.7	6.65	10.9	0.269146	2.16741	168	112.4	65	183	6.7	193	100	0.518135	5.7	11	1.2	756	38.1	356	2177.4
0	1	58	750	3.8	140	70	129	25	2.01	23.9	6.83333	6.9	8.48	25.6	0.495709	2.57541	130	70	40	85	2.6	115	74	0.643478	2.8	14	1	9440	85.5	367	3685.8
0	1	71	500	3.8	130	64	120	9	1.46	20.9	8.11111	6.2	3.37	5	0.243626	1.21486	140	111.8	70	111	3.6	174	90	0.517241	6.6	92	1.5	96	6.4	399	2361.7
0	1	47	500	4.4	132	82	143	12	1.56	31.7	7.05556	6.4	5.93	21.6	0.598111	1.85953	132	75.6	42	112	3.3	112	73	0.651786	4.9	8	1.1	1680	5.2	267	2255.7
0	1	65	750	1.7	119	64	123	23	1.7	22.6	4.61111	5.8	7.28	15.8	0.356376	1.49195	241	84.6	37	67	3.4	108	72	0.666667	6	15	1.1	471	17.1	252	2754.6
0	1	43	500	5.5	136	72	120	3	1.53	29	7.88889	6.7	12.2	61.4	0.826402	4.27753	141	146.8	28	241	8.1	101	130	1.28713	2.4	8	1.3	6460	174	374	2275.6
0	1	64	500	5.3	116	78	118	27	1.63	25.1	5.72222	6.2	7.06	11.4	0.265145	1.79551	150	100.6	31	127	4	100	88	0.88	4.1	38	1.4	199	3.1	320	3025.2
0	0	61	500	7	118	70	135	26	1.96	25.4	5.44444	6.7	9.5	18.9	0.326679	2.29877	218	130.4	85	68	3.1	224	88	0.392857	8	26	1	680	6.4	335	1976.7
0	1	43	750	3.8	128	72	109	-11	1.32	30.7	6.05556	6.4	9.55	38.8	0.667131	2.57025	276	99.6	36	222	7.7	131	100	0.763359	3.7	9	1.9	2350	16.9	281	2773.9
0	1	53	500	2.6	132	88	138	4	1.61	35.2	6.27778	6.5	21.5	99.2	0.757628	5.99877	290	99.6	41	137	3.7	131	81	0.618321	4.5	9	1.6	1460	3.6	352	3238.2
0	0	72	500	6.1	135	73	127	22	1.59	21.5	5.94444	6.1	3.56	7.4	0.341322	0.940543	201	89	48	70	2.1	137	76	0.554745	9.9	139	1.3	165	9.3	336	2352.1
0	1	73	750	3.4	140	70	154	47	2	24.6	6.83333	6	5.74	17.7	0.506342	1.74326	134	74.2	58	54	2	142	61	0.429577	8.6	83	1.1	51	56.1	197	2081.9
0	0	68	750	3.4	133	82	174	45	2.77	22.5	5.61111	6.1	2.04	8.9	0.716379	0.508741	233	110.6	47	57	2	118	84	0.711864	9.1	70	1.2	542	4.5	230	2281
0	0	51	500	6.4	123	82	150	64	2.92	27	7.27778	6.6	18.2	30.8	0.277883	5.88691	165	106.6	34	127	4.4	106	96	0.90566	8.3	30	1.1	2320	16.3	373	1924.3
0	0	63	500	12.9	132	62	139	25	1.75	21.6	5.72222	5.7	1.28	6	0.769704	0.325531	158	107	47	50	2	131	81	0.618321	11.8	162	1.6	1640	6	414	2770.7
0	1	59	500	7.6	120	64	125	2	1.55	25.3	6.55556	6.4	8.04	30.8	0.629039	2.34252	174	132	52	110	3.1	150	108	0.72	6.8	6	1.1	1200	6.2	332	2536
0	1	57	750	2.7	127	83	115	-4	1.55	23.1	8.44444	6.1	7.91	14.1	0.292702	2.96869	157	116.2	44	84	3.8	117	95	0.811966	5.1	23	1.1	5360	10.2	439	2444.9
0	0	73	500	6.3	119	58	114	12	1.81	22.9	4.94444	6	5.82	8.8	0.24828	1.27896	154	77.8	50	121	2.8	144	72	0.5	10.1	49	1.6	840	121	349	2029.9
0	1	59	500	2.9	120	60	158	43	1.96	25.2	6.22222	6	6.38	24.3	0.625415	1.76435	250	147.6	49	207	8.7	142	131	0.922535	7.8	17	1.8	254	7.6	339	2260.7
0	1	61	750	4.2	133	65	147	62	1.97	26.1	6.88889	6.6	4.89	20.2	0.678305	1.49719	200	67	38	145	4.3	111	65	0.585586	4.3	15	1.2	680	6.4	279	1987.5
0	0	50	500	7.3	114	76	109	21	1.17	27.4	5.55556	7	5.77	23.8	0.677304	1.42469	139	136.8	37	131	4.2	114	107	0.938596	5.4	32	1.5	5860	7.7	527	2942.5
0	0	60	500	5.6	130	72	148	34	2.05	31.1	6.55556	6.6	8.68	18.9	0.35754	2.52899	142	96.6	42	162	5	127	86	0.677165	7.8	15	0.8	1010	2.9	409	2760
0	1	62	ND	ND	ND	ND	ND	ND	ND	ND	ND	ND	ND	ND	ND	ND	ND	ND	ND	ND	ND	ND	ND	ND	ND	ND	ND	ND	ND	ND	ND
0	0	68	500	6.4	125	73	138	20	1.68	19.3	5.16667	6.1	2.54	3.1	0.200406	0.583259	167	96.4	59	73	2.6	147	68	0.462585	11.4	64	0.7	174	3.4	276	2668.8
0	0	67	500	5.9	119	82	123	38	2	24.8	6.16667	6.5	6.32	29	0.753466	1.73215	152	102.6	57	97	4.4	151	90	0.596026	9.4	187	1.3	677	470	244	1842.5
0	0	51	500	3.2	120	82	131	27	1.65	28.4	5.88889	6.7	5.86	19.7	0.552016	1.53373	136	144.4	64	83	3.9	155	105	0.677419	5.7	13	0.6	4070	16.4	285	1978.2
0	0	68	750	3.4	122	80	131	18	1.39	22.9	5.5	6.5	3.66	11.4	0.511454	0.894667	149	90.8	58	126	3.1	159	81	0.509434	9	26	1.2	578	7.7	372	2342.5
0	1	72	500	3.9	134	70	133	8	ND	25	8.88889	6.1	1.41	3.1	0.361015	0.557037	135	42.2	71	49	2	154	32	0.207792	15.5	414	1.8	1500	103	388	2229.6
0	0	66	750	3.3	146	60	173	25	1.86	25.1	6	6.2	2.1	6.2	0.484792	0.56	177	90.4	76	63	2.5	188	72	0.382979	11.4	66	1.2	503	122	477	2555.8
0	1	56	750	4.8	117	79	114	7	1.55	25.7	6.44444	6.4	6.96	12.8	0.301984	1.99348	155	100.4	46	93	3.4	133	83	0.62406	6.9	13	1.3	621	4.8	248	2684.5
0	1	64	500	4	120	80	138	24	1.57	28.2	7.72222	6.4	7.81	9.3	0.195531	2.68047	183	133	58	100	3.6	168	105	0.625	4.3	12	1	258	13.2	250	2214.9
0	1	49	500	8.4	138	82	130	12	2.3	25.3	7.44444	7	8	42.5	0.872332	2.64691	176	98.8	47	236	8.4	137	99	0.722628	6.2	21	1	1610	8.6	410	4200.9
0	0	53	500	6.7	99	61	126	9	2.28	20.9	5.61111	6.1	1.68	3.1	0.302995	0.418963	116	148.6	59	87	3.9	145	110	0.758621	10.8	26	0.7	828	3	508	2328.7
0	1	46	500	4	126	60	119	9	1.77	26.8	6.22222	6.4	4.1	13.1	0.524651	1.13383	118	82.6	57	57	1.8	157	65	0.414013	6.4	22	0.7	102	3.5	309	2679.3
0	1	65	500	8	109	83	119	8	1.49	23	7.22222	6.4	11.9	25.5	0.351865	3.81975	137	52.6	56	102	2.4	160	58	0.3625	3.4	28	1.1	479	5.9	334	2469.6
0	0	65	500	6	125	68	168	69	2.07	20.6	6.44444	6.1	1.98	4.4	0.364897	0.567111	112	110.4	66	48	2.1	163	82	0.503067	15	32	2.4	462	16.5	506	2407.1
0	0	67	500	3	126	64	140	27	1.59	19.6	6.72222	6.5	2.87	9.9	0.566417	0.857457	204	130.4	55	88	4.7	157	102	0.649682	5.2	54	0.8	269	8.4	291	2504.5
0	0	31	500	7	135	80	120	-19	4.32	27.8	6.94444	6.6	6.29	12.2	0.318487	1.94136	156	84.8	57	136	5	154	83	0.538961	5.7	49	1	1290	4.2	422	2525.1
0	0	74	750	2.5	125	71	129	38	1.2	23.5	6.61111	7.2	2.01	6.2	0.506499	0.590593	136	81.2	40	239	12.1	131	92	0.70229	10.3	97	1	314	16	523	2352.4
0	1	62	ND	ND	ND	ND	ND	ND	ND	ND	ND	ND	ND	ND	ND	ND	ND	ND	ND	ND	ND	ND	ND	ND	ND	ND	ND	ND	ND	ND	ND
0	0	62	500	4.5	134	76	131	43	1.15	25.2	6.61111	6.8	3.03	6.4	0.346833	0.890296	139	122.2	69	94	5.5	178	90	0.505618	5.7	12	1	148	6.6	351	1806.2
0	1	64	500	7.3	103	62	115	29	1.54	22.4	7.83333	7	7.29	25.1	0.565365	2.538	131	124	50	120	6.6	134	100	0.746269	1.9	8	0.6	418	2.6	280	2456.3
0	0	52	500	6.7	128	69	143	46	1.78	22.3	8.38889	7.2	3.55	18.8	0.869585	1.32358	127	160.4	77	63	4.4	180	108	0.6	13.2	27	0.8	174	6.3	298	2727.3
1	1	73	1500	10.8	132	71	123	31	1.34	26.8	8.05556	6.4	3.87	21.3	0.903756	1.38556	201	95	52	95	2.8	146	83	0.568493	7.9	35	2.1	651	37.1	320	2113.3
1	1	61	1000	7.4	124	68	135	6	1.97	25.2	7.5	6.6	5.94	22	0.608162	1.98	198	85.6	35	257	7.6	113	97	0.858407	ND	23	1.2	155	3.1	307	2017.3
1	0	40	ND	ND	ND	ND	ND	ND	ND	ND	ND	ND	ND	ND	ND	ND	ND	ND	ND	ND	ND	ND	ND	ND	ND	ND	ND	ND	ND	ND	ND
1	1	65	1500	4	138	70	135	25	1.6	23.3	6.88889	6.8	1.61	4.1	0.418158	0.492938	146	95.8	49	71	3.5	134	78	0.58209	6.1	37	1.3	195	3.6	272	2416.7
1	1	32	1000	5.3	116	77	105	-9	2.17	32.1	6.44444	7	9.51	47	0.811522	2.72385	275	111.4	49	138	5.5	145	91	0.627586	5.9	11	1.4	406	3.8	296	2764.8
1	1	45	2250	5.5	130	74	126	20	1.58	26.2	7.16667	7.4	5.14	17.9	0.571837	1.63719	246	126.2	52	84	3.4	143	101	0.706294	5.9	10	1.4	390	5.2	295	2187.1
1	1	50	1500	3.7	120	70	110	1	1.46	20.5	7.16667	7.3	1.6	10.8	1.10837	0.50963	160	40	56	565	32.2	167	103	0.616766	4.2	8	1.4	455	17.6	404	1444.6
1	1	52	1500	3.7	140	80	135	11	1.93	24.1	8.27778	7	5.76	19.6	0.558748	2.11911	158	116.6	53	102	3.4	148	93	0.628378	5.2	80	1.3	253	6.6	321	2472.9
1	1	54	1500	4.7	120	70	126	0	1.67	22.4	6.27778	6.5	1.96	13	1.08911	0.546864	143	89.4	60	63	2.3	157	79	0.503185	6.2	47	0.6	110	5.5	270	2175
1	0	48	1000	6.5	130	72	135	7	1.52	26.8	7.5	7.5	7.07	19.9	0.462186	2.35667	180	79.8	37	526	19.3	139	136	0.978417	5.8	12	2.1	2240	10.1	353	1112.8
1	0	60	1000	4.4	118	67	117	9	2.81	23	6.72222	6.2	1.83	8.5	0.762694	0.546741	169	110.2	98	24	4.3	215	79	0.367442	2.1	40	1	319	5	341	2839.4
1	1	58	1500	5.6	139	80	150	57	0.95	26.9	6.61111	6.2	4.93	25.5	0.849329	1.44857	184	135.8	77	226	7.9	223	137	0.61435	3.9	42	1.4	938	68.3	361	2244.2
1	1	63	1500	7.6	138	80	125	28	2.54	20.9	6.83333	6.6	5.84	23.3	0.655127	1.77363	135	86.8	47	91	2.7	133	80	0.601504	5.3	31	1.6	146	4.7	236	3675.5
1	1	62	1000	6.8	123	83	123	22	2.26	21.1	7.22222	6.6	3.55	9.4	0.434793	1.13951	247	104.2	69	89	2.5	182	90	0.494505	6.5	18	0.8	59	10.7	223	2816.1
1	0	74	1000	3.8	129	70	135	39	1.7	20.7	6.44444	6.6	4.5	11	0.401387	1.28889	128	80.8	49	171	3.4	156	73	0.467949	8.5	164	1.1	2590	6.3	338	2667.6
1	0	20	ND	ND	ND	ND	ND	ND	ND	ND	ND	ND	ND	ND	ND	ND	ND	ND	ND	ND	ND	ND	ND	ND	ND	ND	ND	ND	ND	ND	ND
1	1	59	1000	2.8	110	80	123	5	1.5	26.3	10.0556	7.6	3.74	21.8	0.957123	1.67146	154	88.4	44	218	6.4	149	94	0.630872	5.6	18	1.3	199	297	308	1803.6
1	1	67	1000	3.1	127	60	125	20	2.17	23.9	7.27778	6.9	2.4	10.6	0.725233	0.776296	148	109.8	54	76	2.3	141	85	0.602837	7.3	16	0.9	354	31.2	255	1954.9
1	0	69	1500	5.7	132	77	169	22	1.31	18.1	7.11111	6.6	2.15	7.1	0.542254	0.679506	221	103.8	56	66	2	133	78	0.586466	6.4	107	1.2	440	8.7	333	2934.7
1	0	69	1000	2.2	134	84	122	21	1.73	20.6	8.11111	6.9	3.86	3.1	0.131873	1.39151	193	88.4	91	83	3.4	212	73	0.34434	7.7	24	0.7	246	8	350	2579.6
1	1	71	1500	5.6	124	88	123	4	1.33	23.7	7.5	7.3	5.54	12.6	0.373459	1.84667	229	62.2	51	39	2	123	52	0.422764	7.3	14	1.2	102	9.7	310	2688.4
1	1	58	1500	7.8	122	80	122	18	1.85	24	5.5	6	8.78	16	0.299232	2.14622	167	81.2	44	134	2.1	128	76	0.59375	3.8	9	1	1280	4.5	267	2402.5
1	0	40	1000	3	144	90	145	26	2.13	36.6	8.11111	7.1	9.01	34.9	0.636038	3.24805	139	90.6	58	127	3.2	148	82	0.554054	7	169	1.6	2500	96.4	422	2699
1	1	34	ND	ND	ND	ND	ND	ND	ND	ND	ND	ND	ND	ND	ND	ND	ND	ND	ND	ND	ND	ND	ND	ND	ND	ND	ND	ND	ND	ND	ND
1	1	43	1000	11.1	168	100	127	3	3.04	36.6	7.33333	7.5	5.75	38.1	1.08803	1.87407	166	112.8	57	121	4	163	102	0.625767	5.7	21	1.1	6890	6.3	332	2592.7
1	1	67	1500	4.2	134	76	160	25	2.39	21.9	7.55556	6.5	6.17	10.3	0.274116	2.0719	142	131	61	90	2.9	160	96	0.6	6.3	5	1.2	154	7.1	222	1732.2
1	1	63	1500	6.9	118	75	119	9	1.63	24.6	10.5	8.2	4.56	20.6	0.741797	2.128	136	82.6	44	122	3	135	81	0.6	5.9	22	1.1	791	25.4	390	2804
1	1	64	1000	2.1	122	75	124	6	1.93	26.7	6.44444	6.6	5.37	13.3	0.406687	1.53807	182	88.4	52	58	2.2	130	73	0.561538	5.2	28	0.9	304	4.8	241	2371
1	1	73	1000	5	127	76	124	29	1.55	21.3	5.61111	6.6	4.33	11.2	0.42473	1.07983	261	79	52	155	4	151	78	0.516556	1.9	11	0.8	302	15.7	298	2749.3
1	1	44	2250	7.5	115	74	122	-10	1.46	25.9	7.44444	7.1	11.7	24	0.336828	3.87111	209	111.8	70	101	2.6	177	89	0.502825	2.6	24	1.3	606	8.7	205	1890
1	0	55	1500	3.7	136	80	137	29	2.29	35.5	7.27778	6.8	10.1	32.7	0.53163	3.26691	132	135.2	45	224	8	144	122	0.847222	5.1	11	0.8	1210	3.5	299	2661.2
1	0	72	1000	3.2	126	62	115	18	1.44	18	5.16667	6.4	0.95	3.1	0.535822	0.218148	159	134	70	40	2.5	159	93	0.584906	8.7	128	0.8	82	18	304	2692
1	1	67	1000	5.3	137	76	136	44	1.62	22.9	6.44444	6.9	4.88	20	0.672966	1.39773	196	124.8	46	141	6.2	135	98	0.725926	4	143	1	560	16.9	309	2431.1
1	1	33	1000	9.5	136	97	148	13	1.63	31.8	6.11111	6.8	12.4	154	2.0393	3.3679	172	119.8	38	141	6.8	123	103	0.837398	5	6	1.4	1280	4	143	1849.1
1	1	60	1000	5.6	130	75	108	-12	1.44	32.5	6.94444	7.3	3.31	19.5	0.967363	1.0216	154	83.6	42	137	3.5	129	84	0.651163	8.3	19	0.8	761	8.6	274	2622
1	1	52	1250	4.3	135	85	124	7	2.45	28.7	8.33333	6.8	6.17	18.8	0.500329	2.28519	111	89.6	38	107	2	112	86	0.767857	5	68	1.2	815	4.3	439	3564.8
1	0	69	1500	6.1	138	66	159	23	1.95	24.6	7.27778	7.3	12.4	32.6	0.431697	4.01086	142	159	38	185	5.1	127	146	1.14961	3.2	44	1.7	966	387	364	2444.7
1	0	72	ND	ND	ND	ND	ND	ND	ND	ND	ND	ND	ND	ND	ND	ND	ND	ND	ND	ND	ND	ND	ND	ND	ND	ND	ND	ND	ND	ND	ND
1	0	65	1000	10	130	72	187	31	2.36	26.6	7.55556	7.5	6.71	37.2	0.910339	2.25323	153	139.8	51	76	3.8	138	102	0.73913	9.1	50	1	1880	40.6	494	2276
1	1	52	ND	ND	ND	ND	ND	ND	ND	ND	ND	ND	ND	ND	ND	ND	ND	ND	ND	ND	ND	ND	ND	ND	ND	ND	ND	ND	ND	ND	ND
1	0	60	1000	7.9	126	82	132	22	1.38	32.3	9.05556	7.7	16.7	55.3	0.54374	6.72123	177	100.2	56	124	4	167	91	0.54491	5.9	21	1	1500	3.7	316	2408.1
1	1	46	1500	5.5	110	73	113	4	1.62	21	6.44444	6.1	3	10.2	0.558292	0.859259	128	58.2	40	109	3.1	120	66	0.55	5.4	29	0.8	614	8.7	376	2194.6
1	0	64	1000	3.6	105	65	115	43	1.89	20.9	7.11111	6.7	2.89	12.1	0.687496	0.913383	110	157.2	71	64	4.4	179	107	0.597765	16.9	33	0.9	57	4.4	318	2427.5
1	1	57	1000	3.9	124	62	118	2	1.88	25.9	7.22222	6.5	3.97	8	0.330889	1.27432	124	99.2	55	139	4.6	151	93	0.615894	4.2	19	0.7	154	5.3	346	2512.8
1	1	55	1500	1.6	128	90	131	12	1.61	25.1	7.72222	6.7	7.75	3.1	0.0656814	2.65988	105	146.6	50	97	5.5	146	118	0.808219	6.5	17	0.8	153	2.9	357	2361.3
1	0	60	1500	3.6	130	86	157	49	2.14	28.8	6.33333	6.4	5.24	12.4	0.388573	1.47496	118	62.6	71	102	3.6	186	55	0.295699	10.3	68	0.8	498	16.1	353	2515.1
1	0	72	1500	7.1	120	63	136	41	3.99	22.3	7.44444	7.1	8.93	13.9	0.255591	2.95462	105	96.4	67	73	2.9	165	85	0.515152	10	76	0.9	139	5.5	326	2484.5
1	1	68	1000	4.8	110	59	131	29	2.34	25.3	6.38889	6.5	2.29	9.4	0.674024	0.650247	142	81.2	94	89	4.9	171	82	0.479532	14.5	94	1	167	2.8	373	2542.6
